# Supplementary material for: Potential role of p21 Activated Kinase 1 (PAK1) in the invasion and motility of oral cancer cells
Source: BMC Cancer. 2016 May 16;16(Suppl 1):293. doi: 10.1186/s12885-016-2263-8 (PMC4896241; doi:10.1186/s12885-016-2263-8)
Supplement: Additional file 1: — The FASTA sequences of differentially expressed genes were examined using GPS2.1 software to analyse the presence of PAK1 phosphorylation sites. Using highly stringent condition, we recognized 26 genes with putative PAK1 phosphorylation sites. (XLSX 10 kb) [file 12885_2016_2263_MOESM1_ESM.xlsx]

## Sheet: Sheet1
		Additional File 1: Differentially expressed gene products with PAK1 phosphorylation sites in OSCC cells.
	Sl No	Name of the gene product
	1	SMARCC2
	2	KIAA1033
	3	Polycystic kidney disease 2 (autosomal dominant)
	4	KIAA0140
	5	PRKAR2A
	6	COL11A1
	7	CL683
	8	KIAA1077
	9	CSPG2
	10	OSF-2
	11	TCEA2
	12	SFRP4
	13	EDR2 (polyhomeotic -like protein 2 isoform b)
	14	Myc proto-oncogene protein
	15	MEMD protein
	16	14-3-3-zeta (protein)
	17	HP1-BP74
	18	KLK13
	19	KIAA0624
	20	PLA2G4A
	21	APG-1
	22	IL1RN
	23	ABLIM1
	24	ARHD
	25	ATP10B
	26	TOP3B
